# Supplementary material for: Oxyresveratrol Attenuates Inflammation in Human Keratinocyte via Regulating NF-kB Signaling and Ameliorates Eczematous Lesion in DNCB-Induced Dermatitis Mice
Source: Pharmaceutics. 2023 Jun 12;15(6):1709. doi: 10.3390/pharmaceutics15061709 (PMC10300736; doi:10.3390/pharmaceutics15061709)
Supplement: Supplementary file 1 [file pharmaceutics-15-01709-s001.zip]

Archive with 1 entries (1 files):
- pharmaceutics-2419005-supplementary.pdf
